# Supplementary material for: An Approach to Identify HLA Class II Immunogenic Epitopes in the Greek Population through Machine Learning Algorithms
Source: J Clin Med. 2022 Nov 29;11(23):7046. doi: 10.3390/jcm11237046 (PMC9738260; doi:10.3390/jcm11237046)
Supplement: Supplementary file 1 [file jcm-11-07046-s001.zip]

Archive with 1 entries (1 files):
- jcm-2016513-supplementary.pdf
